# Supplementary material for: Case Report: Eculizumab in highly active myasthenia gravis complicated by severe infections
Source: Front Immunol. 2025 Jul 31;16:1596283. doi: 10.3389/fimmu.2025.1596283 (PMC12350286; doi:10.3389/fimmu.2025.1596283)
Supplement: Supplementary file 1 [file Table1.xlsx]

## Sheet: Sheet1
case 1	V0	V1	V2	V3	V4	V5	V6	V7	V8	V9	V10	V11	V12
PCT(0.00-0.05)ng/ml	0.06	0.05	0.28	NA	NA	NA	NA	NA	NA	NA	NA	NA	NA
CRP(0.00-8.00)mg/L	6.11	4.27	1.09	1.01	NA	2.48	2.08	2.22	1.87	3.68	2.23	2.09	NA
ANC(2.00-7.50)E+9/L	10.59	10.59	3.12	2.4	2.4	4.07	4.45	4.24	4.13	2.54	3.33	3.84	4.97
TLC(0.80-4.00)E+9/L	0.97	NA	NA	NA	NA	1.25	1.08	1.4	1.13	1.26	1.62	1.26	1.14
WBC(3.50-9.50)E+9/L	12.33	11.03	4.93	4.07	5.8	5.8	5.99	6.1	6.15	4.32	5.48	5.73	6.65
case 2
PCT(0.00-0.05)ng/ml	0.06	0.2	0.12	NA	＜0.05	＜0.05	NA	＜0.05	＜0.05	＜0.05	NA	＜0.05	NA
CRP(0.00-8.00)mg/L	19	30.9	5.07	NA	6.55	6.46	3.72	2.5	2.18	9.19	2.45	7.67	7.67
ANC (2.00-7.50)E+9/L	5.63	5.87	8.67	4.5	5.92	5.44	5.36	3.85	4.9	6.55	5.7	5.73	3.44
TLC(1.60-4.00)E+9/L	0.54	0.36	0.15	0.61	1.37	1.25	1.34	1.62	1.49	1.51	1.52	1.48	1.38
WBC(4.00-10.00)E+9/L	8.08	6.75	9.6	5.99	7.67	7.08	7.51	6.2	9.39	8.99	7.9	7.92	5.65
case 3
PCT(0.00-0.05)ng/ml	＜0.05	＜0.05	＜0.05	＜0.05	＜0.05	＜0.05	＜0.05	＜0.05	＜0.05	＜0.05	NA	＜0.05	NA
CRP (0.00-8.00)mg/L	11.5	2.8	NA	NA	1.9	2.11	2.05	7.49	1.99	1.32	NA	2.38	8.12
ANC (2.00-7.50)E+9/L	3.07	4.75	3.61	4.85	2.91	2.62	2.33	3.31	2	3.15	3.6	4.52	1.88
TLC(1.10-3.20)E+9/L	0.77	1.06	0.9	1.04	1.07	1.31	1.21	0.99	0.89	1.26	1.52	0.76	NA
WBC(4.00-10.00)E+9/L	6.56	5.96	5.26	6.8	4.7	4.53	4.1	5.15	3.47	5.4	5.79	5.55	3.8
case 4
PCT(0..00-0.05)ng/ml	0.06	＜0.05	NA	NA	NA	NA	＜0.05	NA	＜0.05	NA	NA	NA	NA
CRP (0.00-8.00)mg/L	96.9	1.67	2.79	1.79	1.69	1.63	8.5	4.46	4.79	5.97	9	5.74	5.28
ANC (2.00-7.50)E+9/L	4.26	5.33	4.93	NA	3.56	5.04	8.6	9.01	5.26	8.98	10.73	7.2	7.32
TLC(1.60-4.00)E+9/L	2.41	2.53	2.53	3.04	3.04	NA	1.11	1.49	2.32	1.2	0.66	0.91	0.88
WBC(3.50-9.50) E+9/L	8.64	8.13	8.13	NA	7.18	8.7	11.71	11.24	8.45	10.74	11.65	8.55	8.58
